# Supplementary material for: Thismiadomei and T.terengganuensis (Thismiaceae), two new species, and T.javanica, a new record from Terengganu, Peninsular Malaysia
Source: PhytoKeys. 2019 Jun 20;124:123–37. doi: 10.3897/phytokeys.124.34728 (PMC6599183; doi:10.3897/phytokeys.124.34728)
Supplement: XML Treatment for Thismia javanica [file phytokeys.124.34728-treatment3.xml]

<!DOCTYPE tp:taxon-treatment
  PUBLIC "-//TaxonX//DTD Taxonomic Treatment Publishing DTD v0 20100105//EN" "tax-treatment-NSO.dtd">
<tp:taxon-treatment xmlns:tp="http://www.plazi.org/taxpub"><tp:treatment-meta><kwd-group><label>Taxon classification</label><kwd><named-content xmlns:xlink="http://www.w3.org/1999/xlink" content-type="kingdom">Plantae</named-content></kwd><kwd><named-content xmlns:xlink="http://www.w3.org/1999/xlink" content-type="order">Dioscoreales</named-content></kwd><kwd><named-content xmlns:xlink="http://www.w3.org/1999/xlink" content-type="family">Burmanniaceae</named-content></kwd></kwd-group><mixed-citation publication-type="journal"><person-group><name><surname>Yunoh</surname><given-names>Siti-Munirah Mat</given-names></name><name><surname>Nikong</surname><given-names>Dome</given-names></name></person-group><article-title><italic><tp:taxon-name><tp:taxon-name-part taxon-name-part-type="genus" reg="Thismia">Thismia</tp:taxon-name-part><tp:taxon-name-part taxon-name-part-type="species" reg="domei">domei</tp:taxon-name-part></tp:taxon-name></italic> and <italic><tp:taxon-name><tp:taxon-name-part taxon-name-part-type="genus" reg="Thismia">T.</tp:taxon-name-part><tp:taxon-name-part taxon-name-part-type="species" reg="terengganuensis">terengganuensis</tp:taxon-name-part></tp:taxon-name></italic> (<tp:taxon-name><tp:taxon-name-part taxon-name-part-type="family">Thismiaceae</tp:taxon-name-part></tp:taxon-name>), two new species, and <italic><tp:taxon-name><tp:taxon-name-part taxon-name-part-type="genus" reg="Thismia">T.</tp:taxon-name-part><tp:taxon-name-part taxon-name-part-type="species" reg="javanica">javanica</tp:taxon-name-part></tp:taxon-name></italic>, a new record from Terengganu, Peninsular Malaysia</article-title><source>PhytoKeys</source><day>20</day><month>6</month><year>2019</year><volume>124</volume><fpage>123</fpage><lpage>137</lpage><pub-id pub-id-type="doi">10.3897/phytokeys.124.34728</pub-id></mixed-citation></tp:treatment-meta><tp:nomenclature><tp:taxon-name>
              <tp:taxon-name-part taxon-name-part-type="genus" reg="Thismia">Thismia</tp:taxon-name-part>
              <tp:taxon-name-part taxon-name-part-type="species" reg="javanica">javanica</tp:taxon-name-part>
            </tp:taxon-name><tp:taxon-authority>J.J. Sm., Ann. Jard. Bot. Btzg. 23: 32. 1910</tp:taxon-authority><xref ref-type="fig" rid="F8">Figure 7</xref><tp:nomenclature-citation-list><tp:nomenclature-citation><tp:taxon-name>
                  <tp:taxon-name-part taxon-name-part-type="genus" reg="Thismia">Thismia</tp:taxon-name-part>
                  <tp:taxon-name-part taxon-name-part-type="species" reg="javanica">javanica</tp:taxon-name-part>
                </tp:taxon-name><comment>J.J. Sm., Ann. Jard. Bot. Btzg. 23: 32. 1910; Jonker, Fl. Malesiana 1,4: 23. 1948; Larsen, Fl. Thailand 5,1: 125. 1987. Specimen: <italic>Dome Nikong FRI 91114</italic> (KEP!)</comment></tp:nomenclature-citation></tp:nomenclature-citation-list></tp:nomenclature><tp:treatment-sec sec-type="notes" id="SECID0E2QAE"><title>Note.</title><p>Stem erect simple, rarely branched, up to 12 cm tall, 1-few flowered. Leaves scale-like, lanceolate to ovate, 3 mm long. Involucral bracts 3, orange. Perianth-tube urceolate, pale orange with darker stripes, with longitudinal bars inside connected by several transverse bars; outer perianth lobes orange, ovate, inner ones triangular, terminated by a 2-3 cm long appendage. Anthers 3-toothed at the apical margin, each tooth terminated by a hair; connective broad with quadrangular appendage. Ovary obovoid; style short; stigma truncate. Fruit orange, 6 mm long.</p></tp:treatment-sec><tp:treatment-sec sec-type="distribution" id="SECID0EARAE"><title>Distribution.</title><p>Indonesia, Malaysia and Thailand.</p></tp:treatment-sec><tp:treatment-sec sec-type="conservation status" id="SECID0EFRAE"><title>Conservation status.</title><p>We propose a regional conservation status for <italic><tp:taxon-name><tp:taxon-name-part taxon-name-part-type="genus" reg="Thismia">T.</tp:taxon-name-part><tp:taxon-name-part taxon-name-part-type="species" reg="javanica">javanica</tp:taxon-name-part></tp:taxon-name></italic> in Peninsular Malaysia as Critically Endangered (B2 ab(iii)). Following the 2012 IUCN Red List Categories and Criteria, (IUCN 2012), this species is assessed as critically endangered because it is only known from one locality where less than 6 individuals flowering and fruiting individuals were observed. It lies within a forest reserve that is threatened by selective logging activities that are currently on-going.</p></tp:treatment-sec><tp:treatment-sec sec-type="notes" id="SECID0EWRAE"><title>Notes.</title><p>The specimens of <italic><tp:taxon-name><tp:taxon-name-part taxon-name-part-type="genus" reg="Thismia">Thismia</tp:taxon-name-part><tp:taxon-name-part taxon-name-part-type="species" reg="javanica">javanica</tp:taxon-name-part></tp:taxon-name></italic> were found not far from the <italic><tp:taxon-name><tp:taxon-name-part taxon-name-part-type="genus" reg="Thismia">T.</tp:taxon-name-part><tp:taxon-name-part taxon-name-part-type="species" reg="terengganuensis">terengganuensis</tp:taxon-name-part></tp:taxon-name></italic> population. We believe that <italic><tp:taxon-name><tp:taxon-name-part taxon-name-part-type="genus" reg="Thismia">T.</tp:taxon-name-part><tp:taxon-name-part taxon-name-part-type="species" reg="javanica">javanica</tp:taxon-name-part></tp:taxon-name></italic> has a wider distribution in Peninsular Malaysia based on photographs of a specimen from Langkawi, Kedah, by late Abd Ghani Hussain. Unfortunately, there are no specimen to verify this.</p></tp:treatment-sec><tp:treatment-sec sec-type="discussion" id="SECID0E4SAE"><title>Discussion.</title><p>The genus <tp:taxon-name><tp:taxon-name-part taxon-name-part-type="genus" reg="Thismia">Thismia</tp:taxon-name-part><tp:taxon-name-part taxon-name-part-type="authority">is divided into two subgenera,</tp:taxon-name-part><tp:taxon-name-part taxon-name-part-type="infraspecific-rank">subg.</tp:taxon-name-part><tp:taxon-name-part taxon-name-part-type="subgenus" reg="Ophiomeris">Ophiomeris</tp:taxon-name-part></tp:taxon-name> (Miers) Maas &amp; Maas and <tp:taxon-name><tp:taxon-name-part taxon-name-part-type="infraspecific-rank">subg.</tp:taxon-name-part><tp:taxon-name-part taxon-name-part-type="subgenus" reg="Thismia">Thismia</tp:taxon-name-part></tp:taxon-name> (<xref ref-type="bibr" rid="B5">Kumar et al., 2017</xref>). All Peninsular Malaysian species belong to <tp:taxon-name><tp:taxon-name-part taxon-name-part-type="infraspecific-rank">subgenus</tp:taxon-name-part><tp:taxon-name-part taxon-name-part-type="subgenus" reg="Thismia">Thismia</tp:taxon-name-part></tp:taxon-name>. It is divided into five sections of which three occur in Peninsular Malaysia, (a) sect. <tp:taxon-name><tp:taxon-name-part taxon-name-part-type="genus" reg="Thismia">Thismia</tp:taxon-name-part><tp:taxon-name-part taxon-name-part-type="authority">with two subsections,</tp:taxon-name-part><tp:taxon-name-part taxon-name-part-type="infraspecific-rank">subsect.</tp:taxon-name-part><tp:taxon-name-part taxon-name-part-type="subsection" reg="Brunonithismia">Brunonithismia</tp:taxon-name-part></tp:taxon-name> Jonker (<italic><tp:taxon-name><tp:taxon-name-part taxon-name-part-type="genus" reg="Thismia">T.</tp:taxon-name-part><tp:taxon-name-part taxon-name-part-type="species" reg="arachnites">arachnites</tp:taxon-name-part></tp:taxon-name></italic>, <italic><tp:taxon-name><tp:taxon-name-part taxon-name-part-type="genus" reg="Thismia">T.</tp:taxon-name-part><tp:taxon-name-part taxon-name-part-type="species" reg="javanica">javanica</tp:taxon-name-part></tp:taxon-name></italic>) and <tp:taxon-name><tp:taxon-name-part taxon-name-part-type="infraspecific-rank">subsect.</tp:taxon-name-part><tp:taxon-name-part taxon-name-part-type="subsection" reg="Odoardoa">Odoardoa</tp:taxon-name-part></tp:taxon-name> Schlechter (<italic><tp:taxon-name><tp:taxon-name-part taxon-name-part-type="genus" reg="Thismia">T.</tp:taxon-name-part><tp:taxon-name-part taxon-name-part-type="species" reg="alba">alba</tp:taxon-name-part></tp:taxon-name></italic>, <italic><tp:taxon-name><tp:taxon-name-part taxon-name-part-type="genus" reg="Thismia">T.</tp:taxon-name-part><tp:taxon-name-part taxon-name-part-type="species" reg="aseroe">aseroe</tp:taxon-name-part></tp:taxon-name></italic>, <italic><tp:taxon-name><tp:taxon-name-part taxon-name-part-type="genus" reg="Thismia">T.</tp:taxon-name-part><tp:taxon-name-part taxon-name-part-type="species" reg="chrysops">chrysops</tp:taxon-name-part></tp:taxon-name></italic>, <italic><tp:taxon-name><tp:taxon-name-part taxon-name-part-type="genus" reg="Thismia">T.</tp:taxon-name-part><tp:taxon-name-part taxon-name-part-type="species" reg="domei">domei</tp:taxon-name-part></tp:taxon-name></italic>, <italic><tp:taxon-name><tp:taxon-name-part taxon-name-part-type="genus" reg="Thismia">T.</tp:taxon-name-part><tp:taxon-name-part taxon-name-part-type="species" reg="fumida">fumida</tp:taxon-name-part></tp:taxon-name></italic>, <italic><tp:taxon-name><tp:taxon-name-part taxon-name-part-type="genus" reg="Thismia">T.</tp:taxon-name-part><tp:taxon-name-part taxon-name-part-type="species" reg="grandiflora">grandiflora</tp:taxon-name-part></tp:taxon-name></italic>, <italic><tp:taxon-name><tp:taxon-name-part taxon-name-part-type="genus" reg="Thismia">T.</tp:taxon-name-part><tp:taxon-name-part taxon-name-part-type="species" reg="racemosa">racemosa</tp:taxon-name-part></tp:taxon-name></italic>), (b) <tp:taxon-name><tp:taxon-name-part taxon-name-part-type="infraspecific-rank">sect.</tp:taxon-name-part><tp:taxon-name-part taxon-name-part-type="section" reg="Sarcosiphon">Sarcosiphon</tp:taxon-name-part></tp:taxon-name> (Blume) Jonker (<italic><tp:taxon-name><tp:taxon-name-part taxon-name-part-type="genus" reg="Thismia">T.</tp:taxon-name-part><tp:taxon-name-part taxon-name-part-type="species" reg="crocea">crocea</tp:taxon-name-part></tp:taxon-name></italic>), and (c) <tp:taxon-name><tp:taxon-name-part taxon-name-part-type="infraspecific-rank">sect.</tp:taxon-name-part><tp:taxon-name-part taxon-name-part-type="section" reg="Geomitra">Geomitra</tp:taxon-name-part></tp:taxon-name> Kumar &amp; S.W. Gale (<italic><tp:taxon-name><tp:taxon-name-part taxon-name-part-type="genus" reg="Thismia">T.</tp:taxon-name-part><tp:taxon-name-part taxon-name-part-type="species" reg="kelantanensis">kelantanensis</tp:taxon-name-part></tp:taxon-name></italic>, <italic><tp:taxon-name><tp:taxon-name-part taxon-name-part-type="genus" reg="Thismia">T.</tp:taxon-name-part><tp:taxon-name-part taxon-name-part-type="species" reg="clavigera">clavigera</tp:taxon-name-part></tp:taxon-name></italic> and <italic><tp:taxon-name><tp:taxon-name-part taxon-name-part-type="genus" reg="Thismia">T.</tp:taxon-name-part><tp:taxon-name-part taxon-name-part-type="species" reg="terengganuensis">terengganuensis</tp:taxon-name-part></tp:taxon-name></italic>). <italic><tp:taxon-name><tp:taxon-name-part taxon-name-part-type="genus" reg="Thismia">Thismia</tp:taxon-name-part><tp:taxon-name-part taxon-name-part-type="species" reg="terengganuensis">terengganuensis</tp:taxon-name-part></tp:taxon-name></italic> is a unique species which can hardly be assigned to any section of <italic><tp:taxon-name><tp:taxon-name-part taxon-name-part-type="genus" reg="Thismia">Thismia</tp:taxon-name-part></tp:taxon-name></italic>. However, we currently locate it under <tp:taxon-name><tp:taxon-name-part taxon-name-part-type="infraspecific-rank">sect.</tp:taxon-name-part><tp:taxon-name-part taxon-name-part-type="section" reg="Geomitra">Geomitra</tp:taxon-name-part></tp:taxon-name> as its perianth lobes form a mitre with appendages.</p><!--PageBreak--><!--PageBreak--><fig id="F8" position="float" orientation="portrait"><label>Figure 7.</label><caption><p><italic><tp:taxon-name><tp:taxon-name-part taxon-name-part-type="genus" reg="Thismia">Thismia</tp:taxon-name-part><tp:taxon-name-part taxon-name-part-type="species" reg="javanica">javanica</tp:taxon-name-part></tp:taxon-name></italic> from Terengganu <bold>A</bold> habit <bold>B</bold> flower <bold>C</bold> opened to show the inside of the perianth tube. Photo credit: Dome Nikong.</p></caption><graphic xmlns:xlink="http://www.w3.org/1999/xlink" xlink:href="phytokeys-124-123-g008.jpg" position="float" orientation="portrait" xlink:type="simple" id="oo_311927.jpg"/></fig></tp:treatment-sec><ref-list><ref id="B5"><mixed-citation xmlns:xlink="http://www.w3.org/1999/xlink" xlink:type="simple"><person-group><name name-style="western"><surname>Kumar</surname><given-names>P</given-names></name><name name-style="western"><surname>Gale</surname><given-names>SW</given-names></name><name name-style="western"><surname>Li</surname><given-names>JH</given-names></name><name name-style="western"><surname>Bouamanivong</surname><given-names>S</given-names></name><name name-style="western"><surname>Fischer</surname><given-names>GA</given-names></name></person-group> (<year>2017</year>) <article-title><italic><tp:taxon-name><tp:taxon-name-part taxon-name-part-type="genus">Thismia</tp:taxon-name-part><tp:taxon-name-part taxon-name-part-type="species">nigricoronata</tp:taxon-name-part></tp:taxon-name></italic>, a new species of <tp:taxon-name><tp:taxon-name-part taxon-name-part-type="family">Burmanniaceae</tp:taxon-name-part></tp:taxon-name> (<tp:taxon-name><tp:taxon-name-part taxon-name-part-type="tribe">Thismieae</tp:taxon-name-part></tp:taxon-name>, <tp:taxon-name><tp:taxon-name-part taxon-name-part-type="order">Dioscoreales</tp:taxon-name-part></tp:taxon-name>) from Vang Vieng, Vientiane Province, Laos, and a key to subgeneric classification.</article-title><source>Phytotaxa</source><volume>319</volume>(<issue>3</issue>): <fpage>225</fpage>–<lpage>240</lpage>. <ext-link xlink:type="simple" ext-link-type="doi" xlink:href="10.11646/phytotaxa.319.3.2">https://doi.org/10.11646/phytotaxa.319.3.2</ext-link></mixed-citation></ref></ref-list></tp:taxon-treatment>
